# Supplementary material for: Using water–solvent systems to estimate in vivo blood–tissue partition coefficients
Source: Chem Cent J. 2015 Oct 16;9:58. doi: 10.1186/s13065-015-0134-z (PMC4608262; doi:10.1186/s13065-015-0134-z)
Supplement: Supplementary file 1 — 10.1186/s13065-015-0134-z Measured and predicted Log BB values for 20 organic compounds. [file 13065_2015_134_MOESM1_ESM.xlsx]

## Sheet: Sheet1
name	E	S	A	B	V	logP_mcy	Log BB	AD logBB (1)	ONS logBBB	AD SE	ONS SE	E AD (1)	E ONS
water	0	0.45	0.82	0.35	0.167	-4.01	-0.04	-0.38	-0.17269	0.1156	0.0176066	0.34	0.13269
ethanol	0.25	0.42	0.37	0.48	0.449	-1.78	-0.12	0.07	0.20418	0.0361	0.105093	-0.19	-0.32418
1-propanol	0.24	0.42	0.37	0.48	0.59	-1.05	-0.08	0.16	0.32755	0.0576	0.166097	-0.24	-0.40755
acetone	0.18	0.7	0.04	0.49	0.547	-0.9	-0.17	0.15	0.3529	0.1024	0.273424	-0.32	-0.5229
t-butanol	0.18	0.3	0.31	0.6	0.731	-0.56	0.11	0.26	0.41036	0.0225	0.0902161	-0.15	-0.30036
2-methyl-1-propanol	0.22	0.39	0.37	0.48	0.731	-0.41	-0.14	0.26	0.43571	0.16	0.331442	-0.4	-0.57571
1-butanol	0.22	0.42	0.37	0.48	0.731	-0.4	-0.02	0.24	0.4374	0.0676	0.209215	-0.26	-0.4574
neon	0	0	0	0	0.085	0.6	0.2	0.6	0.6064	0.16	0.165161	-0.4	-0.4064
argon	0	0	0	0	0.19	1.02	0.03	0.67	0.67738	0.4096	0.419101	-0.64	-0.64738
nitrogen	0	0	0	0	0.222	1.06	0.03	0.69	0.68414	0.4356	0.427899	-0.66	-0.65414
krypton	0	0	0	0	0.246	1.25	-0.16	0.7	0.71625	0.7396	0.767814	-0.86	-0.87625
methane	0	0	0	0	0.25	1.34	0.03	0.71	0.73146	0.4624	0.492046	-0.68	-0.70146
xenon	0	0	0	0	0.329	1.61	0.15	0.76	0.77709	0.3721	0.393242	-0.61	-0.62709
sulphur hexafluoride	-0.6	-0.2	0	0	0.464	2.36	0.39	0.83	0.90384	0.1936	0.264032	-0.44	-0.51384
benzene	0.61	0.52	0	0.14	0.716	2.38	0.2	0.73	0.90722	0.2809	0.50016	-0.53	-0.70722
toluene	0.6	0.52	0	0.14	0.857	2.9	0.27	0.81	0.9951	0.2916	0.52577	-0.54	-0.7251
ethylbenzene	0.61	0.51	0	0.15	0.998	3.44	0.26	0.91	1.08636	0.4225	0.682871	-0.65	-0.82636
cyclohexane	0.31	0.1	0	0	0.845	4.07	1.11	1.09	1.19283	0.0004	0.00686081	0.02	-0.08283
methylcyclohexane	0.24	0.06	0	0	0.986	4.75	0.96	1.19	1.30775	0.0529	0.12093	-0.23	-0.34775
styrene	0.85	0.65	0	0.16	0.955	5.15	0.45	0.84	1.37535	0.1521	0.856273	-0.39	-0.92535
